# Supplementary material for: A Genome-Wide mRNA Expression Profile in Caenorhabditis elegans under Prolonged Exposure to 1750MHz Radiofrequency Fields
Source: PLoS One. 2016 Jan 26;11(1):e0147273. doi: 10.1371/journal.pone.0147273 (PMC4727783; doi:10.1371/journal.pone.0147273)
Supplement: S1 Table — (XLSX) [file pone.0147273.s001.xlsx]

## Sheet: de_35
gene_id	gene	locus	Sham Control	RF-Exposure	log2.fold_change.	p_value	q_value
srr-6	srr-6	chrV:5012978-5015044	7.81995	71.4376	3.19145	0	0
T27F2.4	T27F2.4	chrV:11650061-11650752	24.5298	148.011	2.5931	0	0
grl-5	grl-5	chrV:4412737-4414612	2.28847	13.0613	2.51284	7.82e-07	0.000170011
dao-4	dao-4	chrX:10075220-10076286	2.20935	11.146	2.33483	1.24e-05	0.00165665
F53A9.2	F53A9.2	chrX:8709704-8710021	39.9916	191.761	2.26154	2.25e-07	6.21e-05
sqt-2	sqt-2	chrII:23329-28418	5.89741	28.0867	2.25173	5.71e-10	7.45e-07
sqt-1	sqt-1	chrII:11336610-11337752	3.09141	14.3172	2.21141	2.19e-07	6.21e-05
lon-3	lon-3	chrV:12194454-12205462	5.02598	21.2301	2.07863	1.42e-08	7.08e-06
E01G4.6	E01G4.6	chrII:13482312-13485679	2.94937	12.3262	2.06325	1.83e-10	2.93e-07
rol-8	rol-8	chrII:7544037-7545264	5.65169	23.0918	2.03062	1.63e-06	0.000325671
K09D9.1	K09D9.1	chrV:4025075-4026189	8.77617	35.4543	2.0143	5.2e-09	3.64e-06
T19C3.2	T19C3.2	chrIII:614703-617444	2.25191	8.86747	1.97737	0.000138517	0.00900359
C44E4.1	C44E4.1	chrI:4605655-4622973	3.70719	14.5598	1.97359	1.88e-12	3.75e-09
K02E11.10	K02E11.10	chrV:14239919-14241129	4.46535	16.5066	1.88619	3.07e-07	7.44e-05
nhr-112	nhr-112	chrV:16722088-16723815	2.53628	9.29113	1.87314	7.57e-05	0.00585739
rhy-1	rhy-1	chrII:9161298-9163357	8.17779	29.7477	1.863	6.52e-10	7.45e-07
ZC302.2	ZC302.2	chrV:10737090-10740591	4.02827	14.5181	1.84962	5.62e-08	2.25e-05
C55C3.6	C55C3.6	chrIV:5683199-5684657	4.12384	14.528	1.81677	3.3e-05	0.00321494
sqt-3	sqt-3	chrV:12352970-12354291	13.8102	47.9262	1.79508	1.81e-09	1.81e-06
Y75B8A.28	Y75B8A.28	chrIII:12318987-12322783	3.41306	11.7558	1.78424	1.34e-05	0.00169735
F15B9.8	F15B9.8	chrV:12988535-12992153	6.26431	21.1136	1.75295	6.49e-05	0.00527411
F39E9.1	F39E9.1	chrII:3315878-3320354	5.96691	19.9616	1.74218	2.25e-07	6.21e-05
bli-2	bli-2	chrII:5649719-5654394	5.61049	17.9124	1.67476	9.71e-06	0.00135805
fkb-4	fkb-4	chrV:12785156-12787083	3.82845	12.0997	1.66014	7.79e-05	0.00587648
npa-1	npa-1	chrV:7075916-7081521	27.4365	86.5607	1.65762	3.35e-14	8.94e-11
col-49	col-49	chrI:3137188-3138446	30.6751	96.1139	1.64767	5.37e-09	3.64e-06
rol-6	rol-6	chrII:8732981-8734246	4.81996	14.9048	1.62869	9.81e-06	0.00135805
W09G12.7	W09G12.7	chrIV:1229650-1230757	12.1139	37.439	1.62788	1.44e-07	5.47e-05
glp-1	glp-1	chrIII:9092151-9099594	4.51856	13.9263	1.62387	1.08e-08	5.74e-06
F46C8.8	F46C8.8	chrX:7551210-7554373	3.58443	10.8838	1.60236	0.000141386	0.00904303
ZK1251.9	ZK1251.9	chrIV:9696965-9706695	3.38805	10.1954	1.58939	2.77e-08	1.17e-05
emb-5	emb-5	chrIII:4715256-4720629	4.97018	14.9308	1.58692	1.01e-08	5.74e-06
col-17	col-17	chrII:4866430-4867561	16.0432	47.4517	1.5645	1.51e-07	5.47e-05
col-38	col-38	chrII:8567965-8569019	49.7713	146.993	1.56236	5.46e-09	3.64e-06
atm-1	atm-1	chrI:203036-208397	3.66054	10.1893	1.47693	5.63e-06	0.000883049
ugt-44	ugt-44	chrIV:10469734-10471862	32.8631	89.4514	1.44464	2.32e-08	1.03e-05
tsp-1	tsp-1	chrIII:8237933-8239343	11.818	31.6371	1.42063	1.76e-05	0.0020371
dhc-1	dhc-1	chrI:4386787-4401981	2.75765	7.20037	1.38463	1.71e-07	5.95e-05
F31D4.8	F31D4.8	chrV:20862175-20863817	15.832	41.2434	1.38132	3.71e-05	0.00357843
col-63	col-63	chrI:8243685-8244954	28.0908	73.0552	1.37889	4.96e-07	0.000113276
lys-3	lys-3	chrV:10282174-10283415	13.7525	35.3531	1.36214	1.98e-05	0.00223518
dpy-5	dpy-5	chrI:5432160-5433059	71.1292	182.581	1.36002	2.03e-07	6.21e-05
rol-1	rol-1	chrII:12172487-12175984	32.9608	84.5698	1.35939	2.68e-07	6.92e-05
nhr-14	nhr-14	chrX:8473662-8476116	4.32398	10.9347	1.33848	4.42e-05	0.00406294
col-109	col-109	chrIV:1817308-1820251	20.8773	52.6717	1.33509	2.51e-06	0.000440622
rpc-1	rpc-1	chrIV:7160111-7165697	4.17973	10.4896	1.32747	4.21e-06	0.000687048
epi-1	epi-1	chrIV:10666798-10679261	2.9017	7.25488	1.32205	2.05e-08	9.65e-06
col-71	col-71	chrII:3500068-3502444	61.6365	153.656	1.31785	2.86e-07	7.15e-05
ZC262.3	ZC262.3	chrIII:8326498-8331838	8.5189	21.0452	1.30475	1.5e-05	0.00182096
pha-4	pha-4	chrV:20748323-20755701	7.026	17.2093	1.29241	5.21e-06	0.000833371
F36A2.13	F36A2.13	chrI:8828050-8838696	3.26322	7.98319	1.29067	2.04e-06	0.000378899
K11H12.4	K11H12.4	chrIV:674093-675883	35.3758	85.8478	1.27902	1.88e-06	0.000357188
rha-1	rha-1	chrII:8878416-8883581	4.80127	11.6047	1.27323	9.13e-06	0.0013268
col-48	col-48	chrI:3003545-3013449	33.8382	81.3045	1.26468	7.48e-06	0.00112837
C32E8.11	C32E8.11	chrI:3807474-3816798	5.23898	12.4731	1.25146	3.24e-06	0.000550969
agef-1	agef-1	chrI:13603889-13626213	4.89307	11.6352	1.24968	3.29e-07	7.75e-05
oac-32	oac-32	chrV:1542517-1545762	6.19342	14.5438	1.2316	6.08e-05	0.00511271
ZK1193.2	ZK1193.2	chrX:406462-416536	3.32808	7.81408	1.23139	5.4e-05	0.00469417
F08G2.5	F08G2.5	chrII:13833003-13833540	67.021	156.389	1.22246	2.47e-05	0.00257191
pbrm-1	pbrm-1	chrI:7495432-7505576	4.80952	11.1901	1.21826	2.19e-05	0.00240161
tat-3	tat-3	chrIII:10722039-10729325	9.00779	20.5572	1.1904	7.82e-06	0.00115851
nhr-6	nhr-6	chrIII:3573568-3578755	5.4553	12.4104	1.18582	5.37e-05	0.00469417
F30A10.10	F30A10.10	chrI:9506543-9511175	4.16927	9.47598	1.18448	4.9e-05	0.00440106
oma-1	oma-1	chrIV:8888954-8890982	21.7939	49.3129	1.17804	1.22e-05	0.00165613
srgp-1	srgp-1	chrIV:11570481-11578669	8.35328	18.7773	1.16858	2.09e-05	0.00231633
T19A5.1	T19A5.1	chrV:8957046-8964075	4.60973	10.2906	1.15857	6.21e-05	0.005168
lin-13	lin-13	chrIII:7694617-7709400	3.54115	7.89782	1.15724	3.27e-05	0.00321494
Y71H2AM.16	Y71H2AM.16	chrIII:2757157-2760806	13.9756	30.9479	1.14693	7.67e-05	0.00585739
dpy-13	dpy-13	chrIV:4235606-4236699	65.7006	145.079	1.14286	1.27e-05	0.00166965
col-157	col-157	chrV:11484030-11484975	29.3878	64.8898	1.14278	7.19e-05	0.0057028
lem-3	lem-3	chrI:9578534-9581264	8.79604	19.3726	1.13909	7.28e-05	0.0057028
nhr-3	nhr-3	chrX:14558424-14561348	11.1374	24.4383	1.13374	0.000102659	0.0073942
col-138	col-138	chrIV:17182777-17183696	81.5856	177.92	1.12484	1.45e-05	0.00181638
rfp-1	rfp-1	chrIII:8356837-8368754	4.98107	10.8282	1.12026	9.02e-05	0.0065564
Y48G1C.7	Y48G1C.7	chrI:96478-100613	20.5168	44.5505	1.11864	2.48e-05	0.00257191
hoe-1	hoe-1	chrIV:4739483-4744260	23.4669	50.9386	1.11813	2.11e-07	6.21e-05
csn-2	csn-2	chrI:6022658-6026874	17.6287	38.2427	1.11726	6.27e-05	0.005168
C36B1.8	C36B1.8	chrI:8737064-8742529	7.58382	16.2484	1.0993	1.59e-05	0.00186499
gck-2	gck-2	chrV:6788432-6792648	7.30812	15.6256	1.09634	0.000124652	0.00848465
mrck-1	mrck-1	chrV:6257374-6267174	3.99782	8.53556	1.09427	0.000115496	0.00802946
R09H10.5	R09H10.5	chrIV:10621687-10628813	8.83027	18.6788	1.08087	4.4e-05	0.00406294
npp-3	npp-3	chrII:11865439-11874609	7.3839	15.5551	1.07493	5.84e-05	0.00496337
gpdh-1	gpdh-1	chrI:14075822-14082368	28.2512	59.5074	1.07476	8.58e-05	0.00629503
mcm-5	mcm-5	chrIII:4288235-4291255	18.1588	37.917	1.06218	6.53e-05	0.00527411
col-97	col-97	chrIII:12984381-12993584	61.8031	128.63	1.05747	4.25e-05	0.00404573
dpy-4	dpy-4	chrIV:14981588-14996279	73.7455	153.34	1.05611	4.66e-05	0.00423774
pmp-3	pmp-3	chrV:14647176-14653449	10.7404	22.3124	1.05479	0.000150938	0.00957739
Y41D4B.16	Y41D4B.16	chrIV:1562181-1564061	22.3351	46.3555	1.05343	0.000138348	0.00900359
col-73	col-73	chrII:4872099-4873114	121.139	250.182	1.04632	3.04e-05	0.00307296
T08G11.1	T08G11.1	chrI:8905631-8916797	3.73305	7.60038	1.02572	3.08e-05	0.00308206
oac-20	oac-20	chrV:15978697-15981639	19.2442	39.0665	1.02151	0.000140135	0.00903531
col-175	col-175	chrX:9233579-9234550	60.0875	121.065	1.01064	0.000156105	0.00982727
col-104	col-104	chrIV:1353690-1355304	107.665	216.405	1.00719	8.49e-05	0.00628513
ptc-1	ptc-1	chrII:7893159-7900416	19.0167	38.0945	1.00232	5.79e-05	0.00496337
vit-4	vit-4	chrX:3558826-3563962	121.218	59.8967	-1.01705	1.32e-05	0.00169735
vit-1	vit-1	chrX:7727842-7733105	110.875	54.1518	-1.03385	9.85e-06	0.00135805
vit-5	vit-5	chrX:3403458-3408593	235.162	112.638	-1.06196	3.68e-06	0.000612579
vit-3	vit-3	chrX:3567388-3572537	117.731	54.8923	-1.10081	2.54e-06	0.000440622
glb-1	glb-1	chrIII:8922307-8923207	267.087	123.107	-1.1174	2.46e-05	0.00257191
F15E11.15	F15E11.15	chrV:2324509-2327262	687.587	312.772	-1.13643	2.09e-07	6.21e-05
K03H6.2	K03H6.2	chrIV:1510562-1515226	33.6478	15.0216	-1.16348	0.000109313	0.00766633
dod-3	dod-3	chrV:2730592-2731096	136.179	58.4522	-1.22017	7.69e-05	0.00585739
ZK546.14	ZK546.14	chrII:4944036-4945820	26.9767	11.5198	-1.22759	2.11e-06	0.000383733
F53A3.6	F53A3.6	chrIII:1927665-1931327	27.8866	11.3023	-1.30295	1.55e-05	0.00184546
ZK354.3	ZK354.3	chrIV:5310222-5311392	13.4508	4.65748	-1.53007	7.23e-05	0.0057028
Y43F8B.16	Y43F8B.16	chrV:19544445-19546131	25.5603	8.30142	-1.62248	2.33e-07	6.22e-05
sodh-1	sodh-1	chrV:11888212-11889611	57.6082	18.0461	-1.67458	2.07e-09	1.84e-06
ZC395.5	ZC395.5	chrIII:5267767-5268536	70.7003	20.7286	-1.7701	4.33e-05	0.00406294
Y66H1B.5	Y66H1B.5	chrIV:367122-369032	12.0049	3.43393	-1.8057	7.87e-07	0.000170011
ftn-1	ftn-1	chrV:7546466-7547580	19.7325	4.75027	-2.05449	6.84e-06	0.00105117
H16O14.2	H16O14.2	chrIV:6053781-6065674	23.6823	5.51831	-2.10151	2.72e-05	0.00279279
