# Supplementary material for: A Genome-Wide mRNA Expression Profile in Caenorhabditis elegans under Prolonged Exposure to 1750MHz Radiofrequency Fields
Source: PLoS One. 2016 Jan 26;11(1):e0147273. doi: 10.1371/journal.pone.0147273 (PMC4727783; doi:10.1371/journal.pone.0147273)
Supplement: S2 Table — (XLSX) [file pone.0147273.s002.xlsx]

## Sheet: de_50
gene_id	gene	locus	Sham Control	RF-Exposure	log2.fold_change.	p_value	q_value
W07A8.2	W07A8.2	chrV:20713259-20724657	0	17.2706	1.79769e+308	8.29216e-05	0.00555499
C35E7.5	C35E7.5	chrI:10823346-10828443	1.74415	20.52	3.55644	1.01276e-07	0.000143711
lam-1	lam-1	chrIV:5173321-5179261	2.01013	20.4917	3.34968	7.45296e-07	0.000392292
thoc-2	thoc-2	chrIII:6367983-6373844	1.65438	16.865	3.34968	7.41648e-07	0.000392292
rad-50	rad-50	chrV:12245570-12251223	1.84129	18.722	3.34594	2.23054e-08	0.000143711
rfc-1	rfc-1	chrV:14642717-14645901	4.72238	45.3637	3.26395	1.34557e-06	0.000604273
K07B1.8	K07B1.8	chrV:9339113-9340907	2.04865	19.645	3.26141	2.36282e-06	0.000791439
vet-6	vet-6	chrI:13269982-13272769	1.9904	17.5146	3.13743	3.53033e-06	0.000929108
emb-5	emb-5	chrIII:4715256-4720629	5.91896	51.0675	3.10899	3.24835e-06	0.000929108
mog-1	mog-1	chrIII:9951952-9956112	5.01999	43.1498	3.1036	4.08805e-06	0.00103879
rad-26	rad-26	chrIV:8894087-8901367	2.23222	19.0907	3.09632	5.0078e-06	0.0011904
D2085.5	D2085.5	chrII:8664803-8677201	1.84019	15.0528	3.03211	6.34877e-07	0.000392292
Y55B1BR.3	Y55B1BR.3	chrIII:429298-431749	1.47327	11.9863	3.02429	8.37651e-06	0.00162438
psa-4	psa-4	chrIV:11125995-11131140	3.85857	31.3686	3.02318	7.26521e-06	0.00152964
noah-1	noah-1	chrI:5874424-5878957	1.61027	12.9496	3.00753	5.62143e-08	0.000143711
H06O01.2	H06O01.2	chrI:7005441-7015207	1.48011	11.8542	3.00162	9.57747e-06	0.00173657
polq-1	polq-1	chrIII:5791121-5802993	1.66401	13.3072	2.99947	9.91596e-06	0.00173657
aspm-1	aspm-1	chrI:9221835-9226378	3.73275	29.5603	2.98535	1.064e-05	0.00174551
bmk-1	bmk-1	chrV:14453287-14456868	4.22641	33.2041	2.97386	1.18147e-05	0.0018848
R09A8.2	R09A8.2	chrX:12619394-12623227	1.51995	11.6318	2.93598	1.41227e-05	0.00212388
mog-5	mog-5	chrII:5399510-5405720	4.24915	32.2715	2.92501	1.56912e-05	0.00222362
F28C6.1	F28C6.1	chrII:8591061-8592865	1.718	13.0224	2.9222	1.85949e-05	0.00247033
cid-1	cid-1	chrIII:5173903-5180464	3.06604	23.1352	2.91564	1.71021e-05	0.00237783
F20D12.2	F20D12.2	chrIV:7948656-7955881	2.77134	20.713	2.90188	1.94435e-05	0.00247033
C09H10.7	C09H10.7	chrII:11108147-11109507	1.48971	10.9279	2.87492	8.10364e-05	0.00547851
rod-1	rod-1	chrIV:7478435-7485503	4.45299	32.3804	2.86227	1.99652e-05	0.00249362
rme-8	rme-8	chrI:8083576-8095588	2.53484	18.2631	2.84896	2.90831e-07	0.000262166
M03C11.7	M03C11.7	chrIII:10424001-10427872	8.3912	60.315	2.84557	2.75467e-05	0.00295859
rfp-1	rfp-1	chrIII:8356837-8368754	5.51285	39.4232	2.83818	3.90438e-07	0.000287714
R07E5.1	R07E5.1	chrIII:4408521-4412120	3.49053	24.4489	2.80825	3.55898e-05	0.00362479
C27F2.8	C27F2.8	chrIII:4991407-4998125	2.10141	14.6729	2.80372	3.77721e-05	0.00362479
M01E5.6	M01E5.6	chrI:13298216-13300703	4.34529	30.3324	2.80334	3.71253e-05	0.00362479
glp-1	glp-1	chrIII:9092151-9099594	7.14362	49.6844	2.79807	3.0506e-05	0.00321142
evl-14	evl-14	chrIII:4303066-4313096	3.1887	22.1292	2.79491	3.8368e-05	0.00362479
T14G8.3	T14G8.3	chrX:12861157-12869949	3.25041	22.5564	2.79484	5.38739e-06	0.00124061
K02B12.5	K02B12.5	chrI:8513893-8526614	1.62377	11.268	2.79481	3.63653e-05	0.00362479
npa-1	npa-1	chrV:7075916-7081521	9.3881	64.9455	2.79032	8.70881e-08	0.000143711
2015-04-01	2015-04-01	chrI:8050036-8055459	5.68284	39.2747	2.78892	1.47604e-06	0.000604273
F59A6.5	F59A6.5	chrII:4999509-5003779	4.69435	32.4158	2.7877	3.82389e-05	0.00362479
C01G6.5	C01G6.5	chrII:9274890-9280020	4.91431	33.7482	2.77975	4.07713e-05	0.00375555
B0464.2	B0464.2	chrIII:9491540-9496947	4.48774	30.7708	2.7775	4.2856e-05	0.0037875
tag-182	tag-182	chrIII:6375320-6379117	5.63888	38.387	2.76713	4.3325e-05	0.0037875
msh-5	msh-5	chrIV:13155196-13164021	1.72719	11.7162	2.76201	4.68022e-05	0.00401029
spd-5	spd-5	chrI:5165159-5175525	6.88883	46.6916	2.76083	4.1622e-05	0.00378658
cht-1	cht-1	chrX:3397595-3400009	12.0499	81.5836	2.75926	4.3688e-05	0.0037875
let-716	let-716	chrIII:6383493-6389343	2.75767	18.595	2.75339	5.09973e-05	0.00422246
mtk-1	mtk-1	chrI:5795406-5801289	2.42584	16.2408	2.74306	7.33163e-08	0.000143711
knl-1	knl-1	chrIII:8250555-8254242	3.99048	26.6744	2.74082	5.65945e-05	0.00448435
F52D1.1	F52D1.1	chrX:460652-466914	2.14805	14.3403	2.73898	5.17598e-05	0.00423798
fli-1	fli-1	chrIII:8675229-8683600	3.73488	24.9059	2.73735	5.51075e-05	0.00441399
mix-1	mix-1	chrII:10824216-10843543	3.30944	21.8971	2.72608	6.21725e-05	0.00465908
nmy-1	nmy-1	chrX:2909547-2918028	1.72374	11.4013	2.72558	6.25932e-05	0.00465908
T08G11.1	T08G11.1	chrI:8905631-8916797	1.71284	11.3007	2.72195	2.53448e-05	0.00291822
mat-2	mat-2	chrII:11113257-11120712	2.87568	18.9672	2.72153	6.4219e-05	0.0047323
dpy-26	dpy-26	chrIV:12445955-12451264	4.19608	27.657	2.72053	6.18295e-05	0.00465908
R07E4.5	R07E4.5	chrX:5949502-5953134	2.51003	16.4416	2.71157	6.20673e-05	0.00465908
nrde-3	nrde-3	chrX:372235-376898	3.30671	21.5686	2.70547	7.09035e-05	0.004986
rrf-1	rrf-1	chrI:7643425-7649772	2.13978	13.8234	2.69158	7.73509e-05	0.00532709
C06A5.1	C06A5.1	chrI:6012059-6021985	1.68719	10.8947	2.69093	7.69225e-05	0.00532709
sin-3	sin-3	chrI:8416824-8426077	4.39006	28.3347	2.69026	1.01333e-05	0.00173657
rbr-2	rbr-2	chrIV:10920076-10933092	3.24231	20.8311	2.68364	7.87835e-05	0.00537551
Y66H1B.5	Y66H1B.5	chrIV:367122-369032	1.5409	9.83247	2.67378	0.000124643	0.00685446
ZK524.4	ZK524.4	chrI:7461360-7466417	2.89614	18.425	2.66946	8.60189e-05	0.00571057
mrp-5	mrp-5	chrX:14938432-14946237	3.94663	25.0376	2.6654	6.53795e-06	0.00145994
C07H6.4	C07H6.4	chrIII:7499632-7503163	5.83575	36.9694	2.66334	8.97682e-05	0.00584648
smc-4	smc-4	chrIII:4587472-4593084	3.85227	24.2784	2.65589	9.04463e-05	0.00584648
daf-15	daf-15	chrIV:9386184-9394899	1.93429	12.0999	2.64512	1.95801e-07	0.000206123
flt-1	flt-1	chrIII:7650494-7655960	1.6261	10.1527	2.64238	9.78737e-05	0.00617843
F31E3.4	F31E3.4	chrIII:6963558-6968050	3.03301	18.924	2.64139	0.000105649	0.00629002
tps-2	tps-2	chrII:14600804-14610454	1.75654	10.9497	2.64009	9.80969e-05	0.00617843
dcp-66	dcp-66	chrI:7537770-7542152	5.95622	37.0531	2.63712	8.74111e-07	0.000429422
F55A3.3	F55A3.3	chrI:10789118-10793136	10.8915	67.5633	2.63303	8.72725e-05	0.00574206
R12E2.2	R12E2.2	chrI:4178812-4182159	6.86242	42.53	2.63169	0.000105844	0.00629002
aman-2	aman-2	chrV:11927643-11933204	6.37236	39.4503	2.63014	1.44889e-06	0.000604273
knl-2	knl-2	chrI:6460434-6464265	5.46543	33.7806	2.62779	0.000113317	0.0066692
acetyltransferase	acetyltransferase	chrV:147537-151384	2.66987	16.4715	2.62513	0.000104787	0.00629002
ogt-1	ogt-1	chrIII:7145743-7153699	6.31347	38.8541	2.62156	2.76887e-05	0.00295859
F26G5.1	F26G5.1	chrV:4975470-4977485	3.56144	21.8942	2.62002	0.000167695	0.00818373
Y6D1A.1	Y6D1A.1	chrII:11820499-11823534	4.71894	28.9688	2.61796	0.00011871	0.0066692
T05H10.1	T05H10.1	chrII:8042518-8047376	6.4008	39.2772	2.61737	0.000104004	0.00629002
F14E5.2	F14E5.2	chrII:8423881-8428786	8.85453	54.2435	2.61496	3.35963e-05	0.00348692
him-17	him-17	chrV:13176691-13180155	6.79116	41.5281	2.61236	0.000117508	0.0066692
C32E8.11	C32E8.11	chrI:3807474-3816798	2.92979	17.9119	2.61205	0.00011857	0.0066692
C01H6.9	C01H6.9	chrI:7229433-7233118	1.92778	11.7595	2.60881	0.000114798	0.0066692
coq-8	coq-8	chrIII:4863389-4866912	5.10699	31.1437	2.6084	0.000129453	0.00691259
C05C10.2	C05C10.2	chrII:9922169-9930752	4.22164	25.65	2.60308	1.06593e-05	0.00174551
H06I04.3	H06I04.3	chrIII:3070512-3085259	6.16648	37.4023	2.60061	8.72603e-06	0.00164877
F09F7.3	F09F7.3	chrIII:5557299-5564789	7.49297	45.3205	2.59655	0.00012037	0.0066692
met-2	met-2	chrIII:8375218-8380768	5.27371	31.8835	2.59592	0.000127757	0.00691259
F29B9.2	F29B9.2	chrIV:4660983-4665186	3.99816	24.1677	2.59567	2.86115e-06	0.000878494
F17C11.10	F17C11.10	chrV:10961819-10965515	9.55517	57.7326	2.59503	0.00011615	0.0066692
C08B11.3	C08B11.3	chrII:8022564-8027687	6.37418	38.5075	2.59483	0.000120316	0.0066692
F29D11.2	F29D11.2	chrI:7634497-7639775	5.35529	32.0525	2.5814	0.000143038	0.00752893
M03C11.3	M03C11.3	chrIII:10399131-10414590	4.34892	25.8668	2.57237	0.000161443	0.00812855
ZK632.2	ZK632.2	chrIII:9799004-9802196	5.70067	33.8849	2.57144	0.000161721	0.00812855
F25G6.9	F25G6.9	chrV:8565273-8569953	5.0876	30.2218	2.57053	0.000150397	0.00769638
col-135	col-135	chrIV:15082104-15166581	3.22896	19.1651	2.56934	0.000146819	0.00756581
F54D5.14	F54D5.14	chrII:11578629-11582672	6.83541	40.5601	2.56896	0.000145735	0.00756281
ZK1053.4	ZK1053.4	chrI:13241651-13244718	2.15294	12.7531	2.56647	0.00014431	0.00754199
spr-4	spr-4	chrI:8103594-8109220	1.69754	10.0223	2.5617	6.66006e-07	0.000392292
F13C5.2	F13C5.2	chrX:593960-596290	10.148	59.9113	2.56163	0.00017179	0.00822027
lin-49	lin-49	chrIV:8620664-8626131	2.96994	17.5306	2.56137	0.000171166	0.00822027
T19A5.1	T19A5.1	chrV:8957046-8964075	4.50503	26.5518	2.5592	0.00016886	0.0081864
cdt-1	cdt-1	chrI:3223154-3228023	6.83713	40.2345	2.55697	0.000173631	0.00825475
Y54E10A.12	Y54E10A.12	chrI:3193533-3198832	4.58892	26.9865	2.55601	0.000164687	0.00814543
eea-1	eea-1	chrV:13491048-13497353	1.66465	9.78152	2.55484	6.76237e-05	0.00483805
elpc-1	elpc-1	chrI:5114123-5118855	4.27337	25.0202	2.54965	0.000182489	0.00845127
T20F7.1	T20F7.1	chrX:16872842-16880443	3.47143	20.3135	2.54884	0.000177174	0.00836919
dve-1	dve-1	chrX:427063-433801	1.77117	10.3491	2.54673	1.65558e-06	0.000610733
C34G6.1	C34G6.1	chrI:5906713-5917784	2.22326	12.9706	2.5445	0.000190975	0.00858105
ego-1	ego-1	chrI:7650412-7656331	3.11601	18.106	2.5387	0.000194505	0.00868672
F45F2.10	F45F2.10	chrV:8513555-8518292	6.54856	38.0408	2.5383	0.000178996	0.00840141
F25B5.5	F25B5.5	chrIII:5940192-5946074	3.34346	19.2351	2.52433	0.000186267	0.00845127
viln-1	viln-1	chrI:4747627-4759602	6.04916	34.7577	2.52253	0.000211726	0.00917769
F33H1.4	F33H1.4	chrII:10174569-10180047	6.47435	37.187	2.52199	0.00018583	0.00845127
C56C10.11	C56C10.11	chrII:6598297-6601068	2.12612	12.2095	2.52171	0.000186939	0.00845127
ani-2	ani-2	chrII:6361137-6365255	4.1594	23.8333	2.51853	0.000223081	0.00934026
emb-30	emb-30	chrIII:9433974-9441361	3.24851	18.5879	2.51651	0.000224762	0.00935748
D2092.5	D2092.5	chrI:6599985-6607518	10.1306	57.8039	2.51244	0.000204037	0.00900327
vps-54	vps-54	chrV:10564849-10576391	4.22499	24.092	2.51154	0.000232234	0.00950797
D2005.4	D2005.4	chrI:7813754-7819134	2.69584	15.3568	2.51007	0.000222765	0.00934026
ldb-1	ldb-1	chrX:11028842-11040538	2.23526	12.7236	2.50899	3.20192e-07	0.000262166
F23B12.7	F23B12.7	chrV:14449689-14452949	7.95696	45.2671	2.50817	0.000217616	0.00931176
C28H8.3	C28H8.3	chrIII:5908648-5914683	7.91674	44.975	2.50615	0.000181464	0.00845127
nmy-2	nmy-2	chrI:7926628-7934571	4.32298	24.5185	2.50378	0.000210595	0.00917769
smgl-1	smgl-1	chrI:7918438-7926331	3.37832	19.1429	2.50243	0.000240072	0.00975628
Y94H6A.5	Y94H6A.5	chrIV:2688943-2703974	2.16264	12.2249	2.49896	7.10449e-05	0.004986
ced-5	ced-5	chrIV:10484081-10501556	2.10306	11.8743	2.49728	0.000251933	0.00988647
F46F11.9	F46F11.9	chrI:5610382-5616405	2.40167	13.5513	2.49632	2.2616e-05	0.00268803
T28B11.1	T28B11.1	chrV:10713105-10732397	4.52059	25.4171	2.49122	0.000242285	0.00975628
ztf-11	ztf-11	chrI:9904293-9910535	3.03669	16.8793	2.47469	0.000245223	0.00977788
tag-294	tag-294	chrX:5760255-5763336	3.34381	18.5702	2.47342	0.000252982	0.00988647
drp-1	drp-1	chrIV:5538476-5541352	13.7204	76.1412	2.47235	2.22403e-06	0.000780423
lrs-1	lrs-1	chrIII:4181515-4186796	11.6509	63.9602	2.45674	0.000246802	0.00977788
spt-5	spt-5	chrIV:12051456-12056619	12.013	65.9255	2.45624	0.000242133	0.00975628
R06F6.8	R06F6.8	chrII:10812881-10819900	2.75534	15.0271	2.44727	2.20258e-05	0.00266079
T26A5.2	T26A5.2	chrIII:6467323-6471569	3.60727	18.9726	2.39494	2.44643e-05	0.00286155
dsh-1	dsh-1	chrII:5214420-5225352	4.33872	22.5516	2.37789	1.17012e-07	0.000143711
tbc-9	tbc-9	chrIV:13476902-13502813	8.90355	44.737	2.32902	2.59987e-05	0.00294746
pptr-2	pptr-2	chrV:11027489-11030822	8.47629	42.5804	2.32868	0.000131338	0.00696281
gcy-28	gcy-28	chrI:4491701-4508362	4.71491	23.6603	2.32717	2.57518e-06	0.000825067
stip-1	stip-1	chrII:10346317-10349928	8.91986	44.6712	2.32425	1.88562e-05	0.00247033
npp-21	npp-21	chrII:7599587-7607945	2.28151	11.3229	2.31119	4.33907e-05	0.0037875
frm-1	frm-1	chrI:14875827-14900314	7.0567	34.2389	2.27857	6.65927e-05	0.00481099
tnt-4	tnt-4	chrV:1989672-1992889	3.249	15.706	2.27324	0.000126793	0.00691259
mtm-3	mtm-3	chrIII:3789960-3800444	13.8806	66.9854	2.27078	9.88532e-06	0.00173657
alx-1	alx-1	chrIII:9957253-9963025	7.15485	34.2367	2.25855	7.57378e-06	0.00155031
drsh-1	drsh-1	chrI:9780338-9785712	6.38582	30.5487	2.25817	9.1661e-05	0.00587348
ifa-1	ifa-1	chrX:11271111-11275411	3.7366	17.5842	2.23448	2.69995e-05	0.00295859
Y105E8A.23	Y105E8A.23	chrI:14552081-14565831	3.03165	14.2132	2.22905	0.000253568	0.00988647
tat-1	tat-1	chrIII:12395414-12421385	4.93136	23.1008	2.22789	0.00010045	0.00622031
ngp-1	ngp-1	chrI:8394720-8398614	10.1447	47.477	2.2265	1.22772e-05	0.0018848
zyg-12	zyg-12	chrII:4949887-4953474	9.613	44.8949	2.22349	4.23843e-06	0.0010411
hmp-1	hmp-1	chrV:11845853-11852141	11.4847	52.8368	2.20182	2.09619e-05	0.00257448
gck-1	gck-1	chrV:8947774-8955477	6.21646	28.5954	2.20162	1.65757e-06	0.000610733
F42G9.1	F42G9.1	chrIII:783708-786069	33.7321	154.418	2.19465	1.20666e-05	0.0018848
F29G9.2	F29G9.2	chrV:6018976-6026320	16.7106	75.9224	2.18376	4.00351e-05	0.00373442
tag-232	tag-232	chrV:9213733-9217216	9.09732	41.1144	2.17613	0.000166998	0.00818373
let-413	let-413	chrV:7972903-7977754	3.10561	13.9724	2.16963	1.52893e-05	0.00220916
C32A3.3	C32A3.3	chrIII:3636024-3643645	9.24603	41.3841	2.16217	0.000245859	0.00977788
gon-14	gon-14	chrV:6606426-6611146	11.6435	51.8019	2.15348	1.94352e-05	0.00247033
gei-17	gei-17	chrI:9100844-9107931	12.4118	55.1674	2.1521	3.33787e-06	0.000929108
egl-27	egl-27	chrII:6834958-6847844	14.5223	63.8214	2.13577	3.44561e-06	0.000929108
R08E3.1	R08E3.1	chrX:4824972-4834851	2.27675	10.0041	2.13555	4.81929e-05	0.00403561
C30G12.6	C30G12.6	chrII:7292132-7295955	3.07283	13.3051	2.11434	2.77029e-05	0.00295859
tag-172	tag-172	chrX:14284756-14293914	4.1034	17.7439	2.11243	6.55238e-05	0.00478064
beta-transducin	beta-transducin	chrIII:4578821-4581653	8.42337	35.4303	2.07251	8.33044e-06	0.00162438
M03F8.3	M03F8.3	chrV:5940006-5943344	22.9097	94.2482	2.04051	0.000232248	0.00950797
pbrm-1	pbrm-1	chrI:7495432-7505576	4.51552	18.473	2.03245	5.99818e-05	0.00465908
efa-6	efa-6	chrIV:12605668-12614693	21.1255	85.866	2.0231	1.47546e-05	0.00217453
pam-1	pam-1	chrIV:7543969-7551493	38.7047	156.211	2.01292	0.000197133	0.00875105
ZK809.5	ZK809.5	chrIV:11656706-11659368	16.9043	67.9982	2.00811	0.000101771	0.00624956
hoe-1	hoe-1	chrIV:4739483-4744260	13.5391	53.5761	1.98445	0.00012908	0.00691259
T12A2.15	T12A2.15	chrIII:6224434-6229347	3.11408	12.2253	1.97299	0.000210491	0.00917769
F55C12.5	F55C12.5	chrII:5867221-5873581	11.4682	43.6609	1.9287	5.43694e-05	0.00440272
F18A1.6	F18A1.6	chrII:7658252-7662449	10.1866	38.664	1.92432	0.000114956	0.0066692
T08B2.7	T08B2.7	chrI:6206956-6211157	41.0036	155.36	1.9218	0.000100333	0.00622031
Y66H1B.2	Y66H1B.2	chrIV:359238-364340	12.299	45.0693	1.87361	3.69138e-05	0.00362479
dcn-1	dcn-1	chrIII:4313898-4317576	56.7963	206.835	1.86461	0.000219873	0.00931176
F41H10.6	F41H10.6	chrIV:5354476-5364257	11.2882	40.6655	1.84899	0.000162152	0.00812855
uba-1	uba-1	chrIV:9989641-9995006	28.7211	103.366	1.84758	0.000184152	0.00845127
unc-57	unc-57	chrI:4675135-4679391	41.8451	150.507	1.8467	6.14942e-05	0.00465908
pme-3	pme-3	chrIV:8746235-8752658	11.3534	40.7076	1.84217	4.75324e-05	0.00402605
aco-2	aco-2	chrIII:7973645-7977730	58.2034	205.809	1.82213	0.000230722	0.00950797
Y105E8A.10	Y105E8A.10	chrI:14418183-14431791	9.56995	33.1174	1.79101	0.00021453	0.00924486
daf-16	daf-16	chrI:10750558-10776689	13.7748	42.4573	1.62398	6.9957e-06	0.00151622
hsp-12.1	hsp-12.1	chrI:10581678-10582597	127.778	27.7744	-2.20181	0.000219353	0.00931176
C14B9.10	C14B9.10	chrIII:8130789-8132366	2129.98	288.77	-2.88285	1.83366e-05	0.00247033
Y65B4A.4	Y65B4A.4	chrI:614725-629447	42.4567	5.32131	-2.99614	0.000164699	0.00814543
