# Supplementary material for: A Genome-Wide mRNA Expression Profile in Caenorhabditis elegans under Prolonged Exposure to 1750MHz Radiofrequency Fields
Source: PLoS One. 2016 Jan 26;11(1):e0147273. doi: 10.1371/journal.pone.0147273 (PMC4727783; doi:10.1371/journal.pone.0147273)
Supplement: S3 Table — (XLSX) [file pone.0147273.s003.xlsx]

## Sheet: Sheet3
Category	Term	Count	%	PValue	Genes	List Total	Pop Hits	Pop Total	Fold Enrichment	Bonferroni	Benjamini	FDR
GOTERM_BP_FAT	GO:0040008~regulation of growth	30	27.027	0.00111549	AGEF-1, F15E11.15, GLP-1, MCM-5, FKB-4, C36B1.8, MRCK-1, NHR-6, RFP-1, HOE-1, COL-48, PHA-4, ZK546.14, BLI-2, EPI-1, T19A5.1, Y48G1C.7, EMB-5, SQT-1, VIT-3, PBRM-1, T27F2.4, ZK1251.9, LON-3, K09D9.1, SQT-3, CSN-2, RPC-1, VIT-5, VIT-4	69	1967	7838	1.7325	0.260182	0.0489848	1.45677
GOTERM_BP_FAT	GO:0040010~positive regulation of growth rate	26	23.4234	0.0037941	COL-48, PHA-4, ZK546.14, AGEF-1, F15E11.15, GLP-1, EPI-1, BLI-2, MCM-5, T19A5.1, EMB-5, Y48G1C.7, FKB-4, MRCK-1, SQT-1, NHR-6, PBRM-1, VIT-3, ZK1251.9, K09D9.1, RFP-1, CSN-2, RPC-1, VIT-5, VIT-4, HOE-1	69	1723	7838	1.71413	0.641689	0.107777	4.87518
GOTERM_BP_FAT	GO:0040009~regulation of growth rate	26	23.4234	0.00382499	COL-48, PHA-4, ZK546.14, AGEF-1, F15E11.15, GLP-1, EPI-1, BLI-2, MCM-5, T19A5.1, EMB-5, Y48G1C.7, FKB-4, MRCK-1, SQT-1, NHR-6, PBRM-1, VIT-3, ZK1251.9, K09D9.1, RFP-1, CSN-2, RPC-1, VIT-5, VIT-4, HOE-1	69	1724	7838	1.71314	0.644677	0.0982995	4.91396
GOTERM_BP_FAT	GO:0045927~positive regulation of growth	26	23.4234	0.0142868	COL-48, PHA-4, ZK546.14, AGEF-1, F15E11.15, GLP-1, EPI-1, BLI-2, MCM-5, T19A5.1, EMB-5, Y48G1C.7, FKB-4, MRCK-1, SQT-1, NHR-6, PBRM-1, VIT-3, ZK1251.9, K09D9.1, RFP-1, CSN-2, RPC-1, VIT-5, VIT-4, HOE-1	69	1904	7838	1.55118	0.979457	0.297567	17.2379
GOTERM_BP_FAT	GO:0010171~body morphogenesis	19	17.1171	1.37575e-06	COL-49, LIN-13, EPI-1, GLP-1, DPY-4, DPY-5, C36B1.8, COL-97, MRCK-1, COL-157, SQT-1, PBRM-1, DPY-13, LON-3, SQT-3, COL-38, ROL-6, COL-17, COL-73	69	582	7838	3.7084	0.000371383	0.000371383	0.00180884
GOTERM_BP_FAT	GO:0007049~cell cycle	8	7.20721	0.023274	SRGP-1, DHC-1, PTC-1, GLP-1, MCM-5, NPP-3, RHA-1, HOE-1	69	329	7838	2.76217	0.998268	0.411309	26.6279
GOTERM_BP_FAT	GO:0022402~cell cycle process	7	6.30631	0.0450536	SRGP-1, DHC-1, PTC-1, GLP-1, NPP-3, RHA-1, HOE-1	69	300	7838	2.65053	0.999996	0.563864	45.4542
GOTERM_BP_FAT	GO:0040002~collagen and cuticulin-based cuticle development	6	5.40541	0.00100115	SQT-1, SQT-3, ROL-1, BLI-2, ROL-6, Y48G1C.7	69	89	7838	7.65804	0.23696	0.0653763	1.30835
GOTERM_BP_FAT	GO:0007592~protein-based cuticle development	6	5.40541	0.00110681	SQT-1, SQT-3, ROL-1, BLI-2, ROL-6, Y48G1C.7	69	91	7838	7.48973	0.258443	0.0580478	1.4455
GOTERM_BP_FAT	GO:0042335~cuticle development	6	5.40541	0.00110681	SQT-1, SQT-3, ROL-1, BLI-2, ROL-6, Y48G1C.7	69	91	7838	7.48973	0.258443	0.0580478	1.4455
GOTERM_BP_FAT	GO:0051241~negative regulation of multicellular organismal process	6	5.40541	0.00116264	SQT-1, T27F2.4, LON-3, SQT-3, HOE-1, C36B1.8	69	92	7838	7.40832	0.269551	0.043879	1.51791
GOTERM_BP_FAT	GO:0040015~negative regulation of multicellular organism growth	6	5.40541	0.00116264	SQT-1, T27F2.4, LON-3, SQT-3, HOE-1, C36B1.8	69	92	7838	7.40832	0.269551	0.043879	1.51791
GOTERM_BP_FAT	GO:0045926~negative regulation of growth	6	5.40541	0.00128054	SQT-1, T27F2.4, LON-3, SQT-3, HOE-1, C36B1.8	69	94	7838	7.25069	0.292464	0.0423241	1.67064
GOTERM_BP_FAT	GO:0019953~sexual reproduction	6	5.40541	0.0458389	DHC-1, NHR-6, OMA-1, CSN-2, RHA-1, HOE-1	69	226	7838	3.01578	0.999997	0.546981	46.0411
GOTERM_BP_FAT	GO:0006869~lipid transport	5	4.5045	4.83127e-05	VIT-1, VIT-3, TAT-3, VIT-5, VIT-4	69	24	7838	23.6655	0.01296	0.00650115	0.0635036
GOTERM_BP_FAT	GO:0010876~lipid localization	5	4.5045	0.000374323	VIT-1, VIT-3, TAT-3, VIT-5, VIT-4	69	40	7838	14.1993	0.0961449	0.033134	0.491048
GOTERM_BP_FAT	GO:0040028~regulation of vulval development	5	4.5045	0.0425612	LIN-13, GLP-1, EPI-1, NPA-1, HOE-1	69	152	7838	3.73665	0.999992	0.567772	43.5525
GOTERM_BP_FAT	GO:0048580~regulation of post-embryonic development	5	4.5045	0.0425612	LIN-13, GLP-1, EPI-1, NPA-1, HOE-1	69	152	7838	3.73665	0.999992	0.567772	43.5525
GOTERM_BP_FAT	GO:0042127~regulation of cell proliferation	3	2.7027	0.0258976	GLP-1, EPI-1, F30A10.10	69	29	7838	11.7511	0.999162	0.420136	29.1774
