# Supplementary material for: A Genome-Wide mRNA Expression Profile in Caenorhabditis elegans under Prolonged Exposure to 1750MHz Radiofrequency Fields
Source: PLoS One. 2016 Jan 26;11(1):e0147273. doi: 10.1371/journal.pone.0147273 (PMC4727783; doi:10.1371/journal.pone.0147273)
Supplement: S4 Table — (XLSX) [file pone.0147273.s004.xlsx]

## Sheet: Sheet3
Category	Term	Count	%	PValue	Genes	List Total	Pop Hits	Pop Total	Fold Enrichment	Bonferroni	Benjamini	FDR
GOTERM_BP_FAT	GO:0009792~embryonic development ending in birth or egg hatching	97	51.5957	2.61378e-14	F46F11.9, MTK-1, T08B2.7, C01G6.5, B0464.2, ACO-2, EVL-14, F29B9.2, DCP-66, EGO-1, F29G9.2, F26G5.1, ELPC-1, ZK809.5, MAT-2, Y65B4A.4, LRS-1, RAD-50, PSA-4, MIX-1, CHT-1, NOAH-1, KNL-1, NGP-1, Y55B1BR.3, KNL-2, STIP-1, LET-413, Y54E10A.12, F33H1.4, DCN-1, HIM-17, PPTR-2, LET-716, ZTF-11, RME-8, ZYG-12, PAM-1, F59A6.5, C14B9.10, EFA-6, F45F2.10, DVE-1, EGL-27, C08B11.3, F13C5.2, F25G6.9, LDB-1, CD…	152	2629	7838	1.90258	1.32538e-11	1.32538e-11	3.76588e-11
GOTERM_BP_FAT	GO:0002119~nematode larval development	58	30.8511	1.30175e-05	T08B2.7, ACO-2, B0464.2, DCP-66, R07E5.1, EGO-1, MRP-5, DAF-16, DAF-15, LRS-1, MIX-1, NOAH-1, OGT-1, NGP-1, KNL-2, STIP-1, F33H1.4, DCN-1, PPTR-2, LET-716, RME-8, DVE-1, EGL-27, C08B11.3, F13C5.2, LDB-1, CDT-1, GLP-1, LAM-1, SMGL-1, SPT-5, IFA-1, RFP-1, UBA-1, RFC-1, ASPM-1, DSH-1, F29D11.2, HOE-1, LIN-49, F09F7.3, MOG-5, F20D12.2, MOG-1, C27F2.8, NMY-2, NMY-1, EMB-5, SMC-4, F23B12.7, H06I04.3, P…	152	1760	7838	1.69933	0.00659109	0.000661072	0.0187859
GOTERM_BP_FAT	GO:0002164~larval development	58	30.8511	1.32528e-05	T08B2.7, ACO-2, B0464.2, DCP-66, R07E5.1, EGO-1, MRP-5, DAF-16, DAF-15, LRS-1, MIX-1, NOAH-1, OGT-1, NGP-1, KNL-2, STIP-1, F33H1.4, DCN-1, PPTR-2, LET-716, RME-8, DVE-1, EGL-27, C08B11.3, F13C5.2, LDB-1, CDT-1, GLP-1, LAM-1, SMGL-1, SPT-5, IFA-1, RFP-1, UBA-1, RFC-1, ASPM-1, DSH-1, F29D11.2, HOE-1, LIN-49, F09F7.3, MOG-5, F20D12.2, MOG-1, C27F2.8, NMY-2, NMY-1, EMB-5, SMC-4, F23B12.7, H06I04.3, P…	152	1761	7838	1.69836	0.00670983	0.000611853	0.0191254
GOTERM_BP_FAT	GO:0009791~post-embryonic development	58	30.8511	1.82304e-05	T08B2.7, ACO-2, B0464.2, DCP-66, R07E5.1, EGO-1, MRP-5, DAF-16, DAF-15, LRS-1, MIX-1, NOAH-1, OGT-1, NGP-1, KNL-2, STIP-1, F33H1.4, DCN-1, PPTR-2, LET-716, RME-8, DVE-1, EGL-27, C08B11.3, F13C5.2, LDB-1, CDT-1, GLP-1, LAM-1, SMGL-1, SPT-5, IFA-1, RFP-1, UBA-1, RFC-1, ASPM-1, DSH-1, F29D11.2, HOE-1, LIN-49, F09F7.3, MOG-5, F20D12.2, MOG-1, C27F2.8, NMY-2, NMY-1, EMB-5, SMC-4, F23B12.7, H06I04.3, P…	152	1779	7838	1.68118	0.00921838	0.000661291	0.0263079
GOTERM_BP_FAT	GO:0040008~regulation of growth	53	28.1915	0.00607593	F46F11.9, RBR-2, EVL-14, DCP-66, EGO-1, MRP-5, DAF-16, R12E2.2, LRS-1, RAD-50, PSA-4, OGT-1, NGP-1, LET-413, C32A3.3, DCN-1, Y94H6A.5, LET-716, ZYG-12, COQ-8, DVE-1, EGL-27, BETA-TRANSDUCIN, LDB-1, GLP-1, ANI-2, IFA-1, EMB-30, RFP-1, TAT-1, RFC-1, ASPM-1, F29D11.2, HOE-1, LIN-49, F09F7.3, MOG-5, SPD-5, CID-1, C27F2.8, NMY-2, GEI-17, T19A5.1, EMB-5, SMC-4, F23B12.7, H06I04.3, PBRM-1, MTM-3, F14E5.…	152	1967	7838	1.38942	0.95477	0.104677	8.42013
GOTERM_BP_FAT	GO:0045927~positive regulation of growth	49	26.0638	0.0212457	F46F11.9, COQ-8, DVE-1, RBR-2, EGL-27, BETA-TRANSDUCIN, LDB-1, GLP-1, EVL-14, DCP-66, EMB-30, IFA-1, EGO-1, MRP-5, RFP-1, TAT-1, R12E2.2, RFC-1, LRS-1, RAD-50, ASPM-1, F29D11.2, HOE-1, LIN-49, F09F7.3, PSA-4, MOG-5, SPD-5, OGT-1, CID-1, NGP-1, C27F2.8, NMY-2, GEI-17, T19A5.1, SMC-4, F23B12.7, EMB-5, H06I04.3, PBRM-1, C32A3.3, DCN-1, Y94H6A.5, MTM-3, LET-716, Y105E8A.23, F14E5.2, GON-14, ZYG-12	152	1904	7838	1.32706	0.999982	0.261423	26.6504
GOTERM_BP_FAT	GO:0040010~positive regulation of growth rate	48	25.5319	0.0053484	F46F11.9, COQ-8, DVE-1, RBR-2, EGL-27, BETA-TRANSDUCIN, LDB-1, GLP-1, EVL-14, DCP-66, EMB-30, IFA-1, EGO-1, MRP-5, RFP-1, TAT-1, R12E2.2, RFC-1, LRS-1, RAD-50, ASPM-1, F29D11.2, HOE-1, LIN-49, F09F7.3, PSA-4, MOG-5, SPD-5, OGT-1, CID-1, NGP-1, C27F2.8, NMY-2, GEI-17, T19A5.1, SMC-4, F23B12.7, EMB-5, H06I04.3, PBRM-1, C32A3.3, DCN-1, Y94H6A.5, MTM-3, LET-716, Y105E8A.23, F14E5.2, GON-14	152	1723	7838	1.43654	0.934406	0.0994773	7.44788
GOTERM_BP_FAT	GO:0040009~regulation of growth rate	48	25.5319	0.00541009	F46F11.9, COQ-8, DVE-1, RBR-2, EGL-27, BETA-TRANSDUCIN, LDB-1, GLP-1, EVL-14, DCP-66, EMB-30, IFA-1, EGO-1, MRP-5, RFP-1, TAT-1, R12E2.2, RFC-1, LRS-1, RAD-50, ASPM-1, F29D11.2, HOE-1, LIN-49, F09F7.3, PSA-4, MOG-5, SPD-5, OGT-1, CID-1, NGP-1, C27F2.8, NMY-2, GEI-17, T19A5.1, SMC-4, F23B12.7, EMB-5, H06I04.3, PBRM-1, C32A3.3, DCN-1, Y94H6A.5, MTM-3, LET-716, Y105E8A.23, F14E5.2, GON-14	152	1724	7838	1.43571	0.936441	0.0970302	7.53069
GOTERM_BP_FAT	GO:0040007~growth	42	22.3404	0.00169778	DVE-1, EGL-27, C08B11.3, F13C5.2, CDT-1, T08B2.7, B0464.2, ACO-2, DCP-66, SMGL-1, SPT-5, IFA-1, RFP-1, UBA-1, RFC-1, LRS-1, ASPM-1, F29D11.2, DSH-1, F09F7.3, MOG-5, NOAH-1, NGP-1, C27F2.8, NMY-2, NMY-1, KNL-2, STIP-1, SMC-4, EMB-5, F23B12.7, H06I04.3, PBRM-1, F33H1.4, DCN-1, M03F8.3, THOC-2, PPTR-2, LET-716, RME-8, NPP-21, GON-14	152	1364	7838	1.5878	0.578193	0.0402717	2.42259
GOTERM_BP_FAT	GO:0003006~reproductive developmental process	35	18.617	1.42388e-05	C08B11.3, CDT-1, LDB-1, MET-2, FLI-1, ZK632.2, ACO-2, EVL-14, SPT-5, DCP-66, ANI-2, EMB-30, EGO-1, RFP-1, DAF-15, ASPM-1, F29D11.2, HOE-1, MOG-5, PSA-4, DRSH-1, C06A5.1, MOG-1, KNL-1, NGP-1, NMY-2, GEI-17, STIP-1, C09H10.7, LET-413, SMC-4, PBRM-1, DCN-1, LET-716, GON-14	152	831	7838	2.17184	0.00720727	0.000602599	0.0205483
GOTERM_BP_FAT	GO:0007548~sex differentiation	31	16.4894	0.000128434	C08B11.3, CDT-1, LDB-1, MET-2, FLI-1, ZK632.2, ACO-2, EVL-14, SPT-5, DCP-66, ANI-2, EMB-30, RFP-1, DAF-15, ASPM-1, F29D11.2, PSA-4, DRSH-1, C06A5.1, KNL-1, NGP-1, NMY-2, GEI-17, STIP-1, C09H10.7, LET-413, SMC-4, PBRM-1, DCN-1, LET-716, GON-14	152	771	7838	2.07333	0.0631654	0.00434045	0.185203
GOTERM_BP_FAT	GO:0010171~body morphogenesis	28	14.8936	1.44745e-05	F46F11.9, EGL-27, C08B11.3, CDT-1, GLP-1, FLI-1, HMP-1, ANI-2, R07E5.1, EGO-1, R12E2.2, LRS-1, DSH-1, F29D11.2, MOG-5, F20D12.2, NOAH-1, C06A5.1, MOG-1, Y66H1B.2, C27F2.8, GEI-17, NMY-1, PBRM-1, DPY-26, THOC-2, MTM-3, RME-8	152	582	7838	2.48083	0.00732614	0.000565464	0.0208884
GOTERM_BP_FAT	GO:0040035~hermaphrodite genitalia development	26	13.8298	0.00143658	C08B11.3, CDT-1, LDB-1, MET-2, ZK632.2, ACO-2, EVL-14, SPT-5, DCP-66, EMB-30, RFP-1, ASPM-1, F29D11.2, PSA-4, C06A5.1, KNL-1, NGP-1, NMY-2, GEI-17, STIP-1, C09H10.7, LET-413, SMC-4, PBRM-1, DCN-1, GON-14	152	690	7838	1.94306	0.51824	0.0377079	2.05347
GOTERM_BP_FAT	GO:0048806~genitalia development	26	13.8298	0.00162143	C08B11.3, CDT-1, LDB-1, MET-2, ZK632.2, ACO-2, EVL-14, SPT-5, DCP-66, EMB-30, RFP-1, ASPM-1, F29D11.2, PSA-4, C06A5.1, KNL-1, NGP-1, NMY-2, GEI-17, STIP-1, C09H10.7, LET-413, SMC-4, PBRM-1, DCN-1, GON-14	152	696	7838	1.92631	0.561482	0.0403798	2.31482
GOTERM_BP_FAT	GO:0022402~cell cycle process	24	12.766	1.1347e-08	MIX-1, GCK-1, DRSH-1, SPD-5, F25G6.9, C30G12.6, KNL-1, BMK-1, GLP-1, SMC-4, MSH-5, EMB-30, F17C11.10, DPY-26, DCN-1, THOC-2, HIM-17, PME-3, VILN-1, MAT-2, RAD-50, ASPM-1, HOE-1, DSH-1	152	300	7838	4.12526	5.76424e-06	1.44106e-06	1.63766e-05
GOTERM_BP_FAT	GO:0007049~cell cycle	24	12.766	6.3972e-08	MIX-1, GCK-1, DRSH-1, SPD-5, F25G6.9, C30G12.6, KNL-1, BMK-1, GLP-1, SMC-4, MSH-5, EMB-30, F17C11.10, DPY-26, DCN-1, THOC-2, HIM-17, PME-3, VILN-1, MAT-2, RAD-50, ASPM-1, HOE-1, DSH-1	152	329	7838	3.76164	3.24973e-05	6.49953e-06	9.23279e-05
GOTERM_BP_FAT	GO:0000279~M phase	23	12.234	1.02271e-09	MIX-1, GCK-1, DRSH-1, SPD-5, F25G6.9, C30G12.6, KNL-1, BMK-1, SMC-4, MSH-5, EMB-30, F17C11.10, DPY-26, DCN-1, THOC-2, HIM-17, PME-3, VILN-1, MAT-2, RAD-50, ASPM-1, HOE-1, DSH-1	152	242	7838	4.90088	5.19537e-07	2.59769e-07	1.47603e-06
GOTERM_BP_FAT	GO:0022403~cell cycle phase	23	12.234	1.29338e-09	MIX-1, GCK-1, DRSH-1, SPD-5, F25G6.9, C30G12.6, KNL-1, BMK-1, SMC-4, MSH-5, EMB-30, F17C11.10, DPY-26, DCN-1, THOC-2, HIM-17, PME-3, VILN-1, MAT-2, RAD-50, ASPM-1, HOE-1, DSH-1	152	245	7838	4.84087	6.57037e-07	2.19013e-07	1.86668e-06
GOTERM_BP_FAT	GO:0007126~meiosis	15	7.97872	1.87027e-06	GCK-1, F25G6.9, C30G12.6, MSH-5, EMB-30, F17C11.10, DPY-26, THOC-2, PME-3, HIM-17, VILN-1, MAT-2, RAD-50, ASPM-1, HOE-1	152	158	7838	4.89549	0.000949648	0.000158337	0.00269925
GOTERM_BP_FAT	GO:0051327~M phase of meiotic cell cycle	15	7.97872	2.01718e-06	GCK-1, F25G6.9, C30G12.6, MSH-5, EMB-30, F17C11.10, DPY-26, THOC-2, PME-3, HIM-17, VILN-1, MAT-2, RAD-50, ASPM-1, HOE-1	152	159	7838	4.8647	0.0010242	0.000146379	0.00291126
GOTERM_BP_FAT	GO:0051321~meiotic cell cycle	15	7.97872	3.13611e-06	GCK-1, F25G6.9, C30G12.6, MSH-5, EMB-30, F17C11.10, DPY-26, THOC-2, PME-3, HIM-17, VILN-1, MAT-2, RAD-50, ASPM-1, HOE-1	152	165	7838	4.6878	0.00159188	0.000199124	0.00452612
GOTERM_BP_FAT	GO:0007059~chromosome segregation	14	7.44681	4.53599e-06	MIX-1, F25G6.9, KNL-1, C30G12.6, SMC-4, MSH-5, F17C11.10, DPY-26, THOC-2, PME-3, HIM-17, VILN-1, RAD-50, ZYG-12	152	147	7838	4.91103	0.00230163	0.000255999	0.00654639
GOTERM_BP_FAT	GO:0051276~chromosome organization	11	5.85106	0.000373032	MSH-5, DPY-26, MIX-1, RFP-1, H06O01.2, RBR-2, F41H10.6, KNL-1, Y55B1BR.3, MET-2, SMC-4	152	141	7838	4.02286	0.172657	0.0117761	0.537033
GOTERM_BP_FAT	GO:0045132~meiotic chromosome segregation	10	5.31915	0.000551065	MSH-5, F17C11.10, DPY-26, THOC-2, PME-3, HIM-17, VILN-1, F25G6.9, C30G12.6, RAD-50	152	122	7838	4.2267	0.24423	0.0163367	0.79239
GOTERM_BP_FAT	GO:0000278~mitotic cell cycle	10	5.31915	0.00140361	EMB-30, DPY-26, MIX-1, DRSH-1, DCN-1, SPD-5, BMK-1, MAT-2, SMC-4, DSH-1	152	139	7838	3.70977	0.510091	0.0388655	2.00678
GOTERM_BP_FAT	GO:0007010~cytoskeleton organization	10	5.31915	0.00449291	DRSH-1, DCN-1, SPD-5, VILN-1, KNL-1, BMK-1, Y65B4A.4, HMP-1, ASPM-1, DSH-1	152	165	7838	3.1252	0.898484	0.0909128	6.29234
GOTERM_BP_FAT	GO:0051301~cell division	10	5.31915	0.0106454	EMB-30, EGO-1, MIX-1, DRSH-1, SPD-5, KNL-1, NMY-2, KNL-2, ASPM-1, SMC-4	152	189	7838	2.72835	0.995647	0.160864	14.3126
GOTERM_BP_FAT	GO:0006396~RNA processing	9	4.78723	0.0146981	MOG-5, DRSH-1, C07H6.4, M03F8.3, MOG-1, LET-716, STIP-1, HOE-1, H06I04.3	152	166	7838	2.79574	0.999459	0.198474	19.2414
GOTERM_BP_FAT	GO:0007051~spindle organization	7	3.7234	0.00254003	DRSH-1, DCN-1, SPD-5, KNL-1, BMK-1, ASPM-1, DSH-1	152	72	7838	5.01334	0.725273	0.0570351	3.60402
GOTERM_BP_FAT	GO:0000226~microtubule cytoskeleton organization	7	3.7234	0.0156208	DRSH-1, DCN-1, SPD-5, KNL-1, BMK-1, ASPM-1, DSH-1	152	105	7838	3.43772	0.999664	0.204285	20.326
GOTERM_BP_FAT	GO:0000910~cytokinesis	7	3.7234	0.0356995	EGO-1, DRSH-1, SPD-5, NMY-2, KNL-2, ASPM-1, SMC-4	152	127	7838	2.84221	1	0.362635	40.8241
GOTERM_BP_FAT	GO:0048285~organelle fission	6	3.19149	0.00864057	EMB-30, DPY-26, MIX-1, MAT-2, SMC-4, DRP-1	152	66	7838	4.6878	0.987826	0.136662	11.7721
GOTERM_BP_FAT	GO:0051241~negative regulation of multicellular organismal process	6	3.19149	0.0320391	ANI-2, NPP-21, GON-14, LET-413, HOE-1, F29D11.2	152	92	7838	3.36299	1	0.352944	37.4982
GOTERM_BP_FAT	GO:0040015~negative regulation of multicellular organism growth	6	3.19149	0.0320391	ANI-2, NPP-21, GON-14, LET-413, HOE-1, F29D11.2	152	92	7838	3.36299	1	0.352944	37.4982
GOTERM_BP_FAT	GO:0006325~chromatin organization	6	3.19149	0.0320391	RFP-1, H06O01.2, RBR-2, F41H10.6, Y55B1BR.3, MET-2	152	92	7838	3.36299	1	0.352944	37.4982
GOTERM_BP_FAT	GO:0045926~negative regulation of growth	6	3.19149	0.0346995	ANI-2, NPP-21, GON-14, LET-413, HOE-1, F29D11.2	152	94	7838	3.29143	1	0.361422	39.9323
GOTERM_BP_FAT	GO:0008406~gonad development	6	3.19149	0.0374933	ANI-2, DRSH-1, DAF-15, LET-716, GON-14, FLI-1	152	96	7838	3.22286	1	0.363303	42.3932
GOTERM_BP_FAT	GO:0048608~reproductive structure development	6	3.19149	0.0389406	ANI-2, DRSH-1, DAF-15, LET-716, GON-14, FLI-1	152	97	7838	3.18964	1	0.367816	43.6308
GOTERM_BP_FAT	GO:0045137~development of primary sexual characteristics	6	3.19149	0.046686	ANI-2, DRSH-1, DAF-15, LET-716, GON-14, FLI-1	152	102	7838	3.03328	1	0.410216	49.8441
GOTERM_BP_FAT	GO:0007389~pattern specification process	5	2.65957	0.011535	EMB-30, EGO-1, GLP-1, MAT-2, NMY-2	152	46	7838	5.60498	0.997244	0.168216	15.4178
GOTERM_BP_FAT	GO:0007067~mitosis	5	2.65957	0.0344893	EMB-30, DPY-26, MIX-1, MAT-2, SMC-4	152	64	7838	4.02858	1	0.366931	39.7432
GOTERM_BP_FAT	GO:0000280~nuclear division	5	2.65957	0.0362192	EMB-30, DPY-26, MIX-1, MAT-2, SMC-4	152	65	7838	3.9666	1	0.359951	41.2827
GOTERM_BP_FAT	GO:0000087~M phase of mitotic cell cycle	5	2.65957	0.0362192	EMB-30, DPY-26, MIX-1, MAT-2, SMC-4	152	65	7838	3.9666	1	0.359951	41.2827
GOTERM_BP_FAT	GO:0009948~anterior/posterior axis specification	4	2.12766	0.00326481	EMB-30, EGO-1, MAT-2, NMY-2	152	16	7838	12.8914	0.810097	0.0696811	4.61003
GOTERM_BP_FAT	GO:0007127~meiosis I	4	2.12766	0.00462504	MSH-5, GCK-1, HIM-17, MAT-2	152	18	7838	11.4591	0.905104	0.0898982	6.47168
GOTERM_BP_FAT	GO:0009798~axis specification	4	2.12766	0.00825131	EMB-30, EGO-1, MAT-2, NMY-2	152	22	7838	9.3756	0.98514	0.135099	11.2708
GOTERM_BP_FAT	GO:0009952~anterior/posterior pattern formation	4	2.12766	0.0146126	EMB-30, EGO-1, MAT-2, NMY-2	152	27	7838	7.63938	0.999435	0.202765	19.1402
GOTERM_BP_FAT	GO:0003002~regionalization	4	2.12766	0.0271195	EMB-30, EGO-1, MAT-2, NMY-2	152	34	7838	6.06656	0.999999	0.314417	32.7537
GOTERM_BP_FAT	GO:0016568~chromatin modification	4	2.12766	0.0465838	RFP-1, RBR-2, F41H10.6, MET-2	152	42	7838	4.91103	1	0.41639	49.7665
GOTERM_BP_FAT	GO:0010324~membrane invagination	4	2.12766	0.0493937	CED-5, TAT-1, RME-8, EEA-1	152	43	7838	4.79682	1	0.421611	51.8614
GOTERM_BP_FAT	GO:0006897~endocytosis	4	2.12766	0.0493937	CED-5, TAT-1, RME-8, EEA-1	152	43	7838	4.79682	1	0.421611	51.8614
